# Supplementary material for: Detecting Micro- and Nanoplastics Released from Food Packaging: Challenges and Analytical Strategies
Source: Polymers (Basel). 2022 Mar 18;14(6):1238. doi: 10.3390/polym14061238 (PMC8954753; doi:10.3390/polym14061238)
Supplement: Supplementary file 1 [file polymers-14-01238-s001.zip]

Archive with 1 entries (1 files):
- polymers-1617879-supplementary.pdf
